# Supplementary material for: Sagittal Alignment and Segmental Mobility After Cervical Intradural Extramedullary Tumor Surgery: A Comparative Analysis of Unilateral Hemilaminectomy and Laminotomy with Laminoplasty
Source: J Clin Med. 2026 Apr 1;15(7):2672. doi: 10.3390/jcm15072672 (PMC13073770; doi:10.3390/jcm15072672)
Supplement: Supplementary file 1 [file jcm-15-02672-s001.zip]

Archive with 1 entries (1 files):
- jcm-4200372-supplementary.pdf
